# Supplementary material for: Hyperfunction of CD4 CD25 regulatory T cells in de novo acute myeloid leukemia
Source: BMC Cancer. 2020 May 26;20:472. doi: 10.1186/s12885-020-06961-8 (PMC7249438; doi:10.1186/s12885-020-06961-8)
Supplement: Supplementary file 1 — Additional file 1: Manufacturer names of agents. [file 12885_2020_6961_MOESM1_ESM.xlsx]

## Sheet: Antibodies
Surface marker	Antibody	manufacturer name	Source	Clone
	PD1-APC/Cy7	APC/Cy7 anti-human CD279 (PD-1) Antibody	BioLegend	329922
	CTLA4-PE	PE anti-human CD152 (CTLA-4)	BioLegend	349906
	GITR-PE	PE anti-human CD357 (GITR)	BioLegend	311604
	CXCR4-PE	PE anti-human CD184 (CXCR4)	BioLegend	306506
	CXCR7-PE	PE anti-human CXCR7	BioLegend	391404
	CD4-FITC	FITC anti-human CD4 Antibody	BioLegend	317408
	CD25-Pacific Blue	Pacific Blue™ anti-human CD25 Antibody	BioLegend	356130
	CD127-APC	APC anti-human CD127 (IL-7Rα)	BioLegend	351316
Intracellular FOXP3 expression	FOXP3-PE	PE anti-human FOXP3 Antibody	BioLegend	320107
Intracellular cytokines express	CD19-FITC	FITC anti-human CD19 Antibody	BioLegend	363008
	CD24-PE	PE anti-human CD24 Antibody	BioLegend	311106
	CD38-APC	APC anti-human CD38 Antibody	BioLegend	303510
	IL-10-PE/Cy7	PE/Cy7 anti-human IL-10 Antibody	BioLegend	501419
	TGF-β-PerCP/Cy5.5	TGF-β1 (PerCP-Cy™5.5)	BD Biosciences	562423

## Sheet: Others
Agent	Manufacturer name	Source	Code number
phorbol myristate acetate (PMA)	PMA	Sigma-Aldrich	P1585
ionomycin	Ionomycin, Calcium Salt, Streptomyces conglobatus - CAS 56092-82-1 - Calbiochem	Sigma-Aldrich	407952
0.1% BSA	Bovine Serum Albumin (BSA)	TAKARA	2320
CD4+CD25- T cell isolation kit
CD8 MicroBeads, human	CD8 MicroBeads, human	Miltenyi Biotec	130-045-201
Tregs isolation kit	CD4+CD25+ Regulatory T Cell Isolation Kit, human	Miltenyi Biotec	130-091-301
SDF-1α	Recombinant Human/Rhesus Macaque/Feline CXCL12/SDF-1 alpha	R&D	350-NS
RPMI 1640	RPMI 1640 Medium	GIBCO	C11875500BT
Fetal Bovine Serum	Fetal Bovine Serum	GIBCO	10100147
AMD3100	AMD3100 octahydrochloride hydrate	Sigma-Aldrich	A5602
CFSE	eBioscience™ CFSE	Invitrogen	65-0850-84
X-VIVOTM 15 medium	X-VIVOTM 15 Serum-free Hematopoietic Cell Medium	Lonza	BE02-053Q
IL-2	Recombinant Human IL-2 Protein	R&D	202-IL
Dynabeads™ Human T-Activator CD3/CD28	Dynabeads™ Human T-Activator CD3/CD28 for T Cell Expansion and Activation	GIBCO	11161D
Annexin ⅴ/PI Apoptosis Kit	FITC Annexin V Apoptosis Detection Kit I	BD Biosciences	556547
Human SDF-1α ELISA Kit	Human SDF-1 Alpha (CXCL12) MINI ABTS ELISA Development kit	Pepro Tech	900-M92
Human IFN-gamma ELISA kit	Human IFN-gamma MINI ABTS ELISA Development kit	Pepro Tech	900-M27
Human TNF-alpha ELISA kit	Human TNF-alpha MINI ABTS ELISA Development kit	Pepro Tech	900-M25
Fixation/permeabilization solution	eBioscience™ Foxp3 / Transcription Factor Fixation/Permeabilization Concentrate and Diluent	Ebioscience	00-5521-00
Human peripheral blood lymphocyte separation fluid	Human peripheral blood lymphocyte separation fluid	tbdscience	LTS1077
BFA-Brefeldin A	Brefeldin A	TOCRIS	20350-15-6
