# Supplementary material for: Hyperfunction of CD4 CD25 regulatory T cells in de novo acute myeloid leukemia
Source: BMC Cancer. 2020 May 26;20:472. doi: 10.1186/s12885-020-06961-8 (PMC7249438; doi:10.1186/s12885-020-06961-8)
Supplement: Supplementary file 3 — Additional file 3: Diagnostic information of participants. [file 12885_2020_6961_MOESM3_ESM.xlsx]

## Sheet: AML
AML patient	Diagnosis
1	M2a
2	M4
3	M4
4	M5
5	M2a
6	M2
7	M5
8	M2b
9	M2
10	M2
11	AML
12	M5
13	M4
14	M2b
15	AML
16	M2b
17	M2b
18	M4Eo
19	M4Eo
20	M1
21	M5
22	M1
23	M4
24	M2a
25	M2a
26	M5
27	M5
28	M5b
29	M2b
30	M2a
31	M5b
32	M4Eo
33	M2
34	M4Eo
35	M4
36	M5b
37	M5
38	M4
39	M2
40	M2a
41	M0
42	M4
43	M5b
44	M4
45	M2a
